# Supplementary material for: QTL and candidate gene mapping for polyphenolic composition in apple fruit
Source: BMC Plant Biol. 2012 Jan 23;12:12. doi: 10.1186/1471-2229-12-12 (PMC3285079; doi:10.1186/1471-2229-12-12)
Supplement: Additional File 1 — table S1: Correlation matrix (r2) for the concentration of 23 polyphenolic compounds measured in the fruit cortex and skin of the 'Royal Gala' × 'Braeburn' segregating population in 2010. [file 1471-2229-12-12-S1.XLSX]

## Sheet: Sheet4
				Flesh												Skin
				Coumaroyl quinic acid	Phloridzin	Phloridzin xyloside	Catechin	Epicatechin	Procyanidin oligomer Unk1	Procyanidin oligomer Unk2	Procyanidin oligomer Unk3	Procyanidin oligomer Unk4	Procyanidin oligomer Unk5	Procyanidin B2 dimer		Caffeoyl quinic acid	Coumaroyl quinic acid	Phloridzin	Phloridzin xyloside	Cyanidin arabinoside	Cyanidin galactoside	Catechin	Epicatechin	Procyanidin oligomer Unk1	Procyanidin oligomer Unk2	Procyanidin oligomer Unk3	Procyanidin oligomer Unk4	Procyanidin oligomer Unk5	Procyanidin B2 dimer	Quercitin arabinofuranoside	Quercitin arabinopyranoside	Quercitin galactoside	Quercitin glucoside	Quercitin rhamnoside	Quercitin rutinoside	Q xyloside
Flesh		Hydroxycinnamic acids	Caffeoyl quinic acid	0.132361	0.218016	0.0798853	0.0272304	0.101998	0.115817	0.145448	0.144177	0.14425	0.138951	-0.0535062		0.805562	0.020908	-0.0198322	-0.0598638	0.0881614	0.0123148	-0.087072	0.0330942	-0.015729	0.0835572	0.140614	0.1568	0.136982	0.117906	0.111231	0.129173	0.132852	0.163736	0.105327	0.127262	0.119681
			Coumaroyl quinic acid		0.0831683	0.296201	-0.0166334	0.0658126	-0.0214074	0.0714632	0.0279435	0.0379841	0.0427528	0.0419723		-0.0453335	0.395711	-0.00908751	0.122031	-0.00581683	-0.072092	-0.0833292	-0.0399344	-0.0527725	-0.0383865	-0.049846	-0.0551501	-0.0638077	0.0281928	0.1464	0.076734	0.088655	0.0182809	0.152615	-0.109818	0.0813059
		Dihydrochalcones	Phloridzin			0.618199	0.0288822	0.163712	0.112218	0.202482	0.157619	0.140774	0.162131	-0.0604448		0.0363835	-0.108072	0.0522194	0.0322454	0.19413	-0.00731886	-0.0839765	0.0118255	-0.0760103	0.0329828	0.0488092	0.0718207	0.0630481	0.0653722	0.110587	0.0994292	0.0602722	0.0551507	0.142225	0.0250891	0.0905126
			Phloridzin xyloside				-0.0520743	0.114396	0.0305886	0.166466	0.141454	0.107274	0.139652	0.0775477		-0.094597	0.0433474	0.183806	0.281588	0.0946963	0.00308082	-0.0829646	0.0051265	-0.0830225	0.00591717	0.0143524	0.00759123	0.0225317	0.0721078	0.198253	0.178993	0.09187	0.0673882	0.275494	0.0231188	0.156996
		Flavanols	Catechin					0.648192	0.837309	0.523208	0.44682	0.506349	0.451411	0.46249		-0.0980138	-0.122812	0.00409389	-0.124837	0.0104466	0.0128713	0.715386	0.520386	0.665419	0.458021	0.371275	0.37567	0.382511	0.442984	0.0195903	-0.00958843	-0.00481221	-0.0119986	-0.113382	0.0731057	-0.0154229
			Epicatechin						0.820864	0.897425	0.824927	0.862676	0.825502	0.591485		-0.0480484	-0.043057	0.0536911	-0.088672	0.0934965	-0.0421722	0.636286	0.752553	0.710492	0.692015	0.62739	0.624137	0.634376	0.699171	0.121875	0.101496	0.0738672	0.0471106	0.0322639	0.106303	0.0946429
			Procyanidin oligomer Unk1							0.804088	0.729193	0.778729	0.73264	0.459426		-0.0269321	-0.12257	0.0450734	-0.123963	0.0787253	-0.00201307	0.688257	0.61402	0.815414	0.584219	0.505879	0.515714	0.527736	0.590635	0.0649445	0.0516942	0.0584181	0.0425851	-0.0790941	0.1034	0.0594482
			Procyanidin oligomer Unk2								0.963471	0.959348	0.971847	0.471392		0.0105198	-0.0634859	0.0950474	-0.0793825	0.0574595	-0.0176613	0.517706	0.661769	0.673988	0.66935	0.630303	0.622946	0.647587	0.685259	0.163485	0.128113	0.103534	0.0642551	0.0616767	0.0965195	0.129337
			Procyanidin oligomer Unk3									0.981493	0.989203	0.461801		0.0590425	-0.0670891	0.0993226	-0.0799234	0.0615298	0.00669644	0.458336	0.612719	0.619102	0.631523	0.608856	0.59771	0.627733	0.63865	0.144076	0.105227	0.0779196	0.0408541	0.0682891	0.0812313	0.104029
			Procyanidin oligomer Unk4										0.973727	0.492065		0.0481229	-0.0603674	0.0837057	-0.0722146	0.0546082	0.0013502	0.510064	0.652217	0.659539	0.66199	0.632479	0.630549	0.648608	0.671557	0.151231	0.13402	0.120161	0.0919774	0.0668034	0.121425	0.129205
			Procyanidin oligomer Unk5											0.442518		0.0447303	-0.0571615	0.103954	-0.0748049	0.0588478	0.00224017	0.451963	0.613456	0.615592	0.636718	0.613706	0.601865	0.63423	0.643979	0.169743	0.124071	0.096927	0.0598932	0.0859841	0.0946441	0.131378
			Procyanidin B2 dimer													-0.126775	-0.0202413	0.0398205	-0.0352469	0.0862271	0.00129373	0.459579	0.538251	0.410288	0.481067	0.412702	0.382549	0.419339	0.47896	0.0437761	0.0431493	0.00700961	-0.0386585	0.00877307	-0.051806	-0.0275732
Skin		Hydroxycinnamic acids	Caffeoyl quinic acid														0.0239988	0.00992753	0.00235028	0.0767191	0.0352318	-0.114358	0.00138231	-0.0333839	0.0682094	0.13208	0.133708	0.123108	0.105949	0.168294	0.162717	0.188146	0.254425	0.142507	0.25961	0.160811
			Coumaroyl quinic acid															0.178082	0.166683	-0.112113	-0.0792072	-0.0332571	0.0173833	-0.014818	0.0357634	0.0607639	0.068587	0.0509944	0.0499231	0.141617	0.149207	0.18314	0.173211	0.162748	0.0695053	0.159116
		Dihydrochalcones	Phloridzin																0.49615	0.027214	0.223936	0.253897	0.282246	0.196912	0.33126	0.384386	0.35091	0.37427	0.29	0.450563	0.488152	0.501029	0.441814	0.277173	0.371624	0.465821
			Phloridzin xyloside																	-0.0426211	0.153908	0.08786	0.178978	0.0233369	0.242908	0.278671	0.261106	0.266464	0.253588	0.393294	0.497523	0.454428	0.437096	0.533431	0.280931	0.499071
		Anthocyanins	Cyanidin arabinoside																		0.416455	0.0609224	0.0872831	-0.040745	0.107068	0.0842521	0.0507391	0.112837	0.0889882	0.173167	0.147731	0.122648	0.149086	0.0253728	0.162882	0.133789
			Cyanidin galactoside																			0.199399	0.256276	-0.0558795	0.301236	0.316493	0.277412	0.341639	0.25073	0.472338	0.529283	0.447677	0.390939	0.307085	0.300321	0.504299
		Flavanols	Catechin																				0.773377	0.805723	0.717321	0.634639	0.617597	0.643911	0.633167	0.249731	0.268849	0.253021	0.179593	0.059087	0.222722	0.249853
			Epicatechin																					0.67249	0.960496	0.91348	0.885	0.903762	0.887882	0.425713	0.468542	0.404238	0.315658	0.294525	0.278857	0.430066
			Procyanidin oligomer Unk1																						0.65055	0.565696	0.555124	0.582728	0.587077	0.150402	0.144218	0.129446	0.0749122	0.0133638	0.142945	0.168921
			Procyanidin oligomer Unk2																							0.974995	0.952926	0.973441	0.912515	0.484668	0.554277	0.486633	0.387718	0.378176	0.335507	0.521136
			Procyanidin oligomer Unk3																								0.988014	0.989417	0.885036	0.528151	0.59936	0.541144	0.452824	0.448779	0.394073	0.570937
			Procyanidin oligomer Unk4																									0.980622	0.871592	0.486874	0.576107	0.521836	0.442974	0.439684	0.382843	0.554577
			Procyanidin oligomer Unk5																										0.878008	0.528941	0.594339	0.523391	0.426886	0.450787	0.370574	0.564676
			Procyanidin B2 dimer																											0.480372	0.545299	0.465672	0.396758	0.413999	0.345119	0.521502
		Flavonols	Quercitin arabinofuranoside																												0.835669	0.785749	0.721597	0.673316	0.625173	0.838306
			Quercitin arabinopyranoside																													0.906559	0.844351	0.752971	0.685682	0.955136
			Quercitin galactoside																														0.930488	0.626075	0.741478	0.885999
			Quercitin glucoside																															0.57436	0.840601	0.841396
			Quercitin rhamnoside																																0.485	0.77843
			Quercitin rutinoside																																	0.725666
			Q xyloside
